# Supplementary material for: Outbreak.info Research Library: A standardized, searchable platform to discover and explore COVID-19 resources
Source: bioRxiv. 2022 Dec 7:2022.01.20.477133. Preprint. [Version 5] doi: 10.1101/2022.01.20.477133 (PMC8820656; doi:10.1101/2022.01.20.477133)
Supplement: Supplement 2 [file media-2.zip]

Archive with 5 entries (5 files):
- Supplemental Table 1 - Metadata Prevalence.csv
- Supplemental Table 2 - Resource comparison.xlsx
- Supplemental Table 3 - Technical Terms.xlsx
- Supplemental Table 4 - Analytics statistics.xlsx
- Supplemental Table 5 - COVID-19 Sources.xlsx
